# Supplementary material for: Radiation dose fractionation and its potential hormetic effects on male Glossina palpalis gambiensis (Diptera: Glossinidae): a comparative study of reproductive and flight quality parameters
Source: Parasite. 2024 Feb 8;31:4. doi: 10.1051/parasite/2024001 (PMC10854482; doi:10.1051/parasite/2024001)
Supplement: Supplementary file 1 — Supplementary Table 1: Overview of Glossina palpalis gambiensis radiation dosimetry data using the GAFchromic dosimetry system. Data were summarized based on radiation dose and days. The first fraction of the dose was given on Day 0 or hour 0 followed by the second part on day 1, 2 and 3 or after 4 hours, 8 hour and 24 hours. The single doses were given from day 0 to day 3 or at hour 0 and 24 hours. The data were averaged. Supplementary Table 2: Pairwise comparison of the survival time of Glossina palpalis gambiensis males emerged from non-irradiated pupae and those irradiated with single dose (110 Gy) or fractionated doses of 10 + 100 Gy and 50 + 60 Gy with 1-, 2-, 3-day intervals (D1, D2, D3). Survival was monitored under conditions of feeding regime. Supplementary Table 3: Pairwise comparison of survival time under feeding stress of male Glossina palpalis gambiensis from pupae irradiated with single dose (110 Gy) and fractionated doses of 10 + 100 Gy and 50 + 60 Gy separated by 1-, 2- and 3-day intervals (D1, D2, D3). Survival was monitored under conditions of feeding stress. The comparison was based on the same age to detect the possible effect of the irradiation treatments (single or fractionated doses). Supplementary Table 4: Pairwise comparison of survival time under feeding stress of male Glossina palpalis gambiensis from pupae irradiated with single dose (110 Gy) and fractionated doses of 10 + 100 Gy and 50 + 60 Gy separated by 1-, 2- and 3-day intervals (D1, D2, D3). Survival was monitored under conditions of feeding stress. The comparison was based on the same irradiation treatment to detect the effect of the age of the pupae at the day of irradiation. Supplementary Table 5: Pairwise comparison of the survival time of Glossina palpalis gambiensis males emerged from non-irradiated pupae and those irradiated with single dose (110 Gy) or fractionated doses of 10 + 100 Gy and 50 + 60 Gy with 1-, 2-, 3-day intervals (D1, D2, D3). Survival was monitored under c [file parasite-31-4-s1.zip]

Archive with 6 entries (6 files):
- parasite230124-1-olm/Supplementary Table 1.xlsx
- parasite230124-1-olm/Supplementary Table 2.xlsx
- parasite230124-1-olm/Supplementary Table 3.xlsx
- parasite230124-1-olm/Supplementary Table 4.xlsx
- parasite230124-1-olm/Supplementary Table 5.xlsx
- parasite230124-1-olm/Supplementary Table 6.xlsx
