# Supplementary material for: Radiation dose fractionation and its potential hormetic effects on male Glossina palpalis gambiensis (Diptera: Glossinidae): a comparative study of reproductive and flight quality parameters
Source: Parasite. 2024 Feb 8;31:4. doi: 10.1051/parasite/2024001 (PMC10854482; doi:10.1051/parasite/2024001)
Supplement: Supplementary file 1 — Supplementary Table 1: Overview of Glossina palpalis gambiensis radiation dosimetry data using the GAFchromic dosimetry system. Data were summarized based on radiation dose and days. The first fraction of the dose was given on Day 0 or hour 0 followed by the second part on day 1, 2 and 3 or after 4 hours, 8 hour and 24 hours. The single doses were given from day 0 to day 3 or at hour 0 and 24 hours. The data were averaged. Supplementary Table 2: Pairwise comparison of the survival time of Glossina palpalis gambiensis males emerged from non-irradiated pupae and those irradiated with single dose (110 Gy) or fractionated doses of 10 + 100 Gy and 50 + 60 Gy with 1-, 2-, 3-day intervals (D1, D2, D3). Survival was monitored under conditions of feeding regime. Supplementary Table 3: Pairwise comparison of survival time under feeding stress of male Glossina palpalis gambiensis from pupae irradiated with single dose (110 Gy) and fractionated doses of 10 + 100 Gy and 50 + 60 Gy separated by 1-, 2- and 3-day intervals (D1, D2, D3). Survival was monitored under conditions of feeding stress. The comparison was based on the same age to detect the possible effect of the irradiation treatments (single or fractionated doses). Supplementary Table 4: Pairwise comparison of survival time under feeding stress of male Glossina palpalis gambiensis from pupae irradiated with single dose (110 Gy) and fractionated doses of 10 + 100 Gy and 50 + 60 Gy separated by 1-, 2- and 3-day intervals (D1, D2, D3). Survival was monitored under conditions of feeding stress. The comparison was based on the same irradiation treatment to detect the effect of the age of the pupae at the day of irradiation. Supplementary Table 5: Pairwise comparison of the survival time of Glossina palpalis gambiensis males emerged from non-irradiated pupae and those irradiated with single dose (110 Gy) or fractionated doses of 10 + 100 Gy and 50 + 60 Gy with 1-, 2-, 3-day intervals (D1, D2, D3). Survival was monitored under c [file parasite-31-4-s1.zip › parasite230124-1-olm/Supplementary Table 1.xlsx]

## Sheet: Sheet1
Supplementary Table 1: Overview of Glossina palpalis gambiensis radiation dosimetry data using the Gafchromic dosimetry system. Data were summarized basing on irradiation dose and days. The first fraction of the dose was given on Day 0 or 0 hour followed by the second part on day 1, 2 and 3 or after 4 hours, 8 hour and 24 hours. The Single doses were given on from day 0 to day 3 or at 0 hour and …
Irradiation dose (Gy)	Treatment	Average D0	Average D1	Average D2	Average D3	RD D0	RD D1	RD D2	RD D3
Assessing adult emergence rate, survival under feeding regime and induced sterility
10	D0	12.6				0.264
100	D1		113.8				0.035
100	D2			113				0.027
100	D3				117.1				0.065
50	D0	51.8				0.036
60	D1		116				0.054
60	D2			112.3				0.021
60	D3				113.7				0.034
110	D0	111.9				0.018
110	D1		110.5				0.005
110	D2			108.8				-0.011
110	D3				116				0.055
Evaluating flight quality using fractionated doses: adult emergence rate, flight propensity and survival under stress regime; fractionation of 10+100 Gy and 50+60 Gy separated by 1,2 and 3 days
10	D0	12.7				0.27
100	D1		107.9				-0.019
100	D2			113.9				0.036
100	D3				113.4				0.031
110	D0	111.5				0.014
110	D1		111.5				0.014
110	D2			110.4				0.004
110	D3				111.4				0.013
50	D0	48.5				-0.03
60	D1		113.2				0.029
60	D2			108.9				-0.01
60	D3				109.1				-0.008
Evaluating flight quality using fractionated doses: adult emergence rate, flight propensity and survival under stress regime; fractionation of 55+55 separated by 4 Hours, 8 Hours and 24 Hours
55	55 0H	55				0
55	55 4H		56.6				0.029
55	55 8H			56.4				0.026
55	55 24H				55.1				0.001
110	110 0H	110.6				0.005
110	110 24H				109.7				-0.003
