# Supplementary material for: Radiation dose fractionation and its potential hormetic effects on male Glossina palpalis gambiensis (Diptera: Glossinidae): a comparative study of reproductive and flight quality parameters
Source: Parasite. 2024 Feb 8;31:4. doi: 10.1051/parasite/2024001 (PMC10854482; doi:10.1051/parasite/2024001)
Supplement: Supplementary file 1 — Supplementary Table 1: Overview of Glossina palpalis gambiensis radiation dosimetry data using the GAFchromic dosimetry system. Data were summarized based on radiation dose and days. The first fraction of the dose was given on Day 0 or hour 0 followed by the second part on day 1, 2 and 3 or after 4 hours, 8 hour and 24 hours. The single doses were given from day 0 to day 3 or at hour 0 and 24 hours. The data were averaged. Supplementary Table 2: Pairwise comparison of the survival time of Glossina palpalis gambiensis males emerged from non-irradiated pupae and those irradiated with single dose (110 Gy) or fractionated doses of 10 + 100 Gy and 50 + 60 Gy with 1-, 2-, 3-day intervals (D1, D2, D3). Survival was monitored under conditions of feeding regime. Supplementary Table 3: Pairwise comparison of survival time under feeding stress of male Glossina palpalis gambiensis from pupae irradiated with single dose (110 Gy) and fractionated doses of 10 + 100 Gy and 50 + 60 Gy separated by 1-, 2- and 3-day intervals (D1, D2, D3). Survival was monitored under conditions of feeding stress. The comparison was based on the same age to detect the possible effect of the irradiation treatments (single or fractionated doses). Supplementary Table 4: Pairwise comparison of survival time under feeding stress of male Glossina palpalis gambiensis from pupae irradiated with single dose (110 Gy) and fractionated doses of 10 + 100 Gy and 50 + 60 Gy separated by 1-, 2- and 3-day intervals (D1, D2, D3). Survival was monitored under conditions of feeding stress. The comparison was based on the same irradiation treatment to detect the effect of the age of the pupae at the day of irradiation. Supplementary Table 5: Pairwise comparison of the survival time of Glossina palpalis gambiensis males emerged from non-irradiated pupae and those irradiated with single dose (110 Gy) or fractionated doses of 10 + 100 Gy and 50 + 60 Gy with 1-, 2-, 3-day intervals (D1, D2, D3). Survival was monitored under c [file parasite-31-4-s1.zip › parasite230124-1-olm/Supplementary Table 2.xlsx]

## Sheet: Sheet1
Spplementary Table 2: Pairwise comparison of the survival time of Glossina palpalis gambiensis males emerged from non-irradiated pupae and those irradiated with single dose (110 Gy) or fractionated doses of 10+100 Gy and 50+60 Gy with 1-, 2-, 3-day intervals (D1, D2, D3). Survival was monitored under conditions of feeding regime.
contrast	ratio	SE	df	null	z.ratio	p.value
Control / 10(D0)+100(D1)	0.282	0.0404	Inf	1	-8.832	<.0001
Control / 10(D0)+100(D2)	0.438	0.0619	Inf	1	-5.841	<.0001
Control / 10(D0)+100(D3)	0.459	0.0666	Inf	1	-5.364	<.0001
Control / 50(D0)+60(D1)	0.407	0.0582	Inf	1	-6.289	<.0001
Control / 50(D0)+60(D2)	0.396	0.0563	Inf	1	-6.515	<.0001
Control / 50(D0)+60(D3)	0.38	0.0532	Inf	1	-6.915	<.0001
Control / 110(D0)	0.294	0.0425	Inf	1	-8.479	<.0001
Control / 110(D1)	0.367	0.0532	Inf	1	-6.911	<.0001
Control / 110(D2)	0.466	0.0675	Inf	1	-5.273	<.0001
Control / 110(D3)	0.442	0.0631	Inf	1	-5.716	<.0001
10(D0)+100(D1) / 10(D0)+100(D2)	1.554	0.206	Inf	1	3.324	0.036
10(D0)+100(D1) / 10(D0)+100(D3)	1.629	0.2192	Inf	1	3.63	0.0127
10(D0)+100(D1) / 50(D0)+60(D1)	1.444	0.1911	Inf	1	2.778	0.1662
10(D0)+100(D1) / 110(D1)	1.303	0.1736	Inf	1	1.985	0.6593
10(D0)+100(D2) / 50(D0)+60(D2)	0.903	0.1197	Inf	1	-0.77	0.9996
10(D0)+100(D2) / 110(D2)	1.064	0.1432	Inf	1	0.463	1
10(D0)+100(D3) / 50(D0)+60(D3)	0.827	0.1112	Inf	1	-1.409	0.9465
50(D0)+60(D1) / 110(D1)	0.902	0.1207	Inf	1	-0.77	0.9996
50(D0)+60(D1) / 50(D0)+60(D2)	0.972	0.1285	Inf	1	-0.218	1
50(D0)+60(D1) / 50(D0)+60(D3)	0.934	0.1237	Inf	1	-0.519	1
50(D0)+60(D2) / 50(D0)+60(D3)	0.961	0.1268	Inf	1	-0.302	1
50(D0)+60(D2) / 110(D2)	1.179	0.1579	Inf	1	1.226	0.9797
50(D0)+60(D3) / 110(D3)	1.163	0.1538	Inf	1	1.146	0.9878
110(D0) / 110(D1)	1.248	0.167	Inf	1	1.659	0.8564
110(D0) / 110(D2)	1.585	0.2127	Inf	1	3.429	0.0255
110(D0) / 110(D3)	1.503	0.1995	Inf	1	3.071	0.0772
110(D1) / 110(D2)	1.269	0.1719	Inf	1	1.76	0.8035
110(D1) / 110(D3)	1.204	0.1611	Inf	1	1.388	0.9516
110(D2) / 110(D3)	0.949	0.1272	Inf	1	-0.393	1
