# Supplementary material for: Radiation dose fractionation and its potential hormetic effects on male Glossina palpalis gambiensis (Diptera: Glossinidae): a comparative study of reproductive and flight quality parameters
Source: Parasite. 2024 Feb 8;31:4. doi: 10.1051/parasite/2024001 (PMC10854482; doi:10.1051/parasite/2024001)
Supplement: Supplementary file 1 — Supplementary Table 1: Overview of Glossina palpalis gambiensis radiation dosimetry data using the GAFchromic dosimetry system. Data were summarized based on radiation dose and days. The first fraction of the dose was given on Day 0 or hour 0 followed by the second part on day 1, 2 and 3 or after 4 hours, 8 hour and 24 hours. The single doses were given from day 0 to day 3 or at hour 0 and 24 hours. The data were averaged. Supplementary Table 2: Pairwise comparison of the survival time of Glossina palpalis gambiensis males emerged from non-irradiated pupae and those irradiated with single dose (110 Gy) or fractionated doses of 10 + 100 Gy and 50 + 60 Gy with 1-, 2-, 3-day intervals (D1, D2, D3). Survival was monitored under conditions of feeding regime. Supplementary Table 3: Pairwise comparison of survival time under feeding stress of male Glossina palpalis gambiensis from pupae irradiated with single dose (110 Gy) and fractionated doses of 10 + 100 Gy and 50 + 60 Gy separated by 1-, 2- and 3-day intervals (D1, D2, D3). Survival was monitored under conditions of feeding stress. The comparison was based on the same age to detect the possible effect of the irradiation treatments (single or fractionated doses). Supplementary Table 4: Pairwise comparison of survival time under feeding stress of male Glossina palpalis gambiensis from pupae irradiated with single dose (110 Gy) and fractionated doses of 10 + 100 Gy and 50 + 60 Gy separated by 1-, 2- and 3-day intervals (D1, D2, D3). Survival was monitored under conditions of feeding stress. The comparison was based on the same irradiation treatment to detect the effect of the age of the pupae at the day of irradiation. Supplementary Table 5: Pairwise comparison of the survival time of Glossina palpalis gambiensis males emerged from non-irradiated pupae and those irradiated with single dose (110 Gy) or fractionated doses of 10 + 100 Gy and 50 + 60 Gy with 1-, 2-, 3-day intervals (D1, D2, D3). Survival was monitored under c [file parasite-31-4-s1.zip › parasite230124-1-olm/Supplementary Table 4.xlsx]

## Sheet: Sheet1
Supplementary Table 4: Pairwise comparison of survival time under feeding stress of male Glossina palpalis gambiensis from pupae irradiated with single dose (110 Gy) and fractionated doses of 10+100 Gy and 50+60 Gy separated by 1-, 2- and 3-day intervals (D1, D2, D3). Survival was monitored under conditions of feeding stress. The comparison was based on the same irradiation treatment to detect th…
contrast	ratio	SE	df	null	z.ratio	p.value
10(D0)+100(D1)) / 10(D0)+100(D2)	0.875	0.0723	Inf	1	-1.616	0.8761
10(D0)+100(D1) / 10(D0)+100(D3)	0.928	0.0792	Inf	1	-0.88	0.9986
10(D0)+100(D2) / 10(D0)+100(D3)	1.06	0.0889	Inf	1	0.695	0.9998
50(D0)+60(D1) / 50(D0)+60(D2)	1.01	0.0822	Inf	1	0.128	1
50(D0)+60(D1) / 50(D0)+60(D3)	0.924	0.0748	Inf	1	-0.982	0.9964
50(D0)+60(D2) / 50(D0)+60(D3)	0.914	0.0751	Inf	1	-1.094	0.9914
110(D0) / 110(D1)	1.387	0.114	Inf	1	3.976	0.0034*
110(D0) / 110(D2)	1.033	0.0836	Inf	1	0.405	1
110(D0) / 110(D3)	1.079	0.0877	Inf	1	0.939	0.9975
110(D1)/ 110(D2)	0.745	0.061	Inf	1	-3.595	0.0144*
110(D1)/ 110(D3)	0.778	0.0638	Inf	1	-3.058	0.0801
110(D2) / 110(D3)	1.044	0.0847	Inf	1	0.536	1
