# Supplementary material for: Radiation dose fractionation and its potential hormetic effects on male Glossina palpalis gambiensis (Diptera: Glossinidae): a comparative study of reproductive and flight quality parameters
Source: Parasite. 2024 Feb 8;31:4. doi: 10.1051/parasite/2024001 (PMC10854482; doi:10.1051/parasite/2024001)
Supplement: Supplementary file 1 — Supplementary Table 1: Overview of Glossina palpalis gambiensis radiation dosimetry data using the GAFchromic dosimetry system. Data were summarized based on radiation dose and days. The first fraction of the dose was given on Day 0 or hour 0 followed by the second part on day 1, 2 and 3 or after 4 hours, 8 hour and 24 hours. The single doses were given from day 0 to day 3 or at hour 0 and 24 hours. The data were averaged. Supplementary Table 2: Pairwise comparison of the survival time of Glossina palpalis gambiensis males emerged from non-irradiated pupae and those irradiated with single dose (110 Gy) or fractionated doses of 10 + 100 Gy and 50 + 60 Gy with 1-, 2-, 3-day intervals (D1, D2, D3). Survival was monitored under conditions of feeding regime. Supplementary Table 3: Pairwise comparison of survival time under feeding stress of male Glossina palpalis gambiensis from pupae irradiated with single dose (110 Gy) and fractionated doses of 10 + 100 Gy and 50 + 60 Gy separated by 1-, 2- and 3-day intervals (D1, D2, D3). Survival was monitored under conditions of feeding stress. The comparison was based on the same age to detect the possible effect of the irradiation treatments (single or fractionated doses). Supplementary Table 4: Pairwise comparison of survival time under feeding stress of male Glossina palpalis gambiensis from pupae irradiated with single dose (110 Gy) and fractionated doses of 10 + 100 Gy and 50 + 60 Gy separated by 1-, 2- and 3-day intervals (D1, D2, D3). Survival was monitored under conditions of feeding stress. The comparison was based on the same irradiation treatment to detect the effect of the age of the pupae at the day of irradiation. Supplementary Table 5: Pairwise comparison of the survival time of Glossina palpalis gambiensis males emerged from non-irradiated pupae and those irradiated with single dose (110 Gy) or fractionated doses of 10 + 100 Gy and 50 + 60 Gy with 1-, 2-, 3-day intervals (D1, D2, D3). Survival was monitored under c [file parasite-31-4-s1.zip › parasite230124-1-olm/Supplementary Table 6.xlsx]

## Sheet: Sheet1
Supplementary Table 6: Pairwise comparison of the survival time of male Glossina palpalis gambiensis emerged from non-irradiated pupae and those irradiated with a single dose (110 Gy) and equal fractionated doses of 55+55 Gy separated by 4-, 8- and 24-hour intervals. Survival was monitored under conditions of feeding stress.
contrast	ratio	SE	df	null	z.ratio	p.value
Control / 110 (0H)	1.402	0.1416	Inf	1	3.349	0.0105
Control / 110 (24H)	1.543	0.1544	Inf	1	4.338	0.0002
Control / (55+55 (24H))	1.362	0.1395	Inf	1	3.021	0.0303
Control / (55+55 (4H))	1.213	0.1223	Inf	1	1.916	0.3922
Control / (55+55 (8H))	1.165	0.1181	Inf	1	1.503	0.6624
110 (0H) / 110 (24H)	1.101	0.1089	Inf	1	0.968	0.9281
110 (0H) / (55+55 (24H))	0.972	0.0989	Inf	1	-0.284	0.9998
110 (0H) / (55+55 (4H))	0.865	0.0866	Inf	1	-1.448	0.6971
110 (0H) / (55+55 (8H))	0.831	0.0842	Inf	1	-1.832	0.445
110 (24H) / (55+55 (24H))	0.883	0.0889	Inf	1	-1.238	0.8183
110 (24H) / (55+55 (4H))	0.786	0.0775	Inf	1	-2.441	0.1423
110 (24H) / (55+55 (8H))	0.755	0.0752	Inf	1	-2.824	0.0538
(55+55 (24H)) / (55+55 (4H))	0.89	0.0898	Inf	1	-1.15	0.8602
(55+55 (24H)) / (55+55 (8H))	0.855	0.0872	Inf	1	-1.537	0.6401
(55+55 (4H)) / (55+55 (8H))	0.96	0.0962	Inf	1	-0.407	0.9986
